# Supplementary material for: Correlates of behavioral and emotional disorders among school-going adolescents in Uganda
Source: PLOS Glob Public Health. 2025 Jun 12;5(6):e0003907. doi: 10.1371/journal.pgph.0003907 (PMC12161558; doi:10.1371/journal.pgph.0003907)
Supplement: S1 Table — (XLSX) [file pgph.0003907.s001.xlsx]

## Sheet: ST1
*<0.05, **<0.01, ***≤0.001	Generalized Anxiety Disorder (GAD)			Separation Anxiety Disorder (SepAD)			Social Anxiety Disorder (SocAD)			Major Depressive Disorder (MDD)			ADHD (ADHD-I, ADHD-H, or ADHD-C)			Oppositional Defiant Disorder (ODD)			Conduct Disorder (CDD)
Characteristic	Yes n (%)	No n (%)	𝜒2	Yes n (%)	No n (%)	𝜒2	Yes n (%)	No n (%)	𝜒2	Yes n (%)	No n (%)	𝜒2	Yes n (%)	No n (%)	𝜒2	Yes n (%)	No n (%)	𝜒2	Yes n (%)	No n (%)	𝜒2
Sex
Male	25 (3.01)	805 (96.99)	0.013	88 (10.60)	742 (89.40)	15.291***	13 (1.57)	817 (98.43)	6.124*	0 (0.00)	1,124 (99.65)	2.949	15 (1.80)	818 (98.20)	1.886	26 (3.12)	807 (96.88)	0.135	19 (2.28)	814 (97.72)	1.209
Female	35 (3.10)	1,093 (96.90)		190 (16.84)	938 (83.16)		38 (3.37)	1,090 (96.63)		4 (0.35)	830 (100.00)		31 (2.75)	1,096 (98.20)		32 (2.84)	1,095 (97.16)		18 (1.60)	1,109 (98.40)
Age [mean (sd)]	16.20 (2.10)	15.45 (1.98)	p=0.234	15.30 (2.00)	15.50 (1.99)	p=0.059	15.57 (1.87)	15.47 (1.99)	p=0.362	16.75 (0.50)	15.469 (1.99)	p=0.099	15.59 (1.67)	15.47 (2.00)	p=0.343	15.97 (1.75)	15.45 (2.00)	p=0.027*	16.03 (2.28)	15.46 (1.98)	p=0.043*
Urbanity
Rural	32 (3.43)	900 (96.57)	0.816	113 (12.12)	819 (87.88)	6.278*	17 (1.82)	915 (98.18)	4.273*	3 (0.29)	1,023 (99.71)	0.821	28 (2.73)	997 (97.27)	1.388	26 (2.78)	909 (97.22)	0.198	20 (1.95)	1,005 (98.05)	0.047
Urban	28 (2.73)	998 (97.27)		165 (16.08)	861 (83.92)		34 (3.31)	992 (96.69)		1 (0.11)	931 (99.89)		18 (1.93)	917 (98.07)		32 (3.12)	993 (96.88)		17 (1.82)	918 (98.18)
Level of education
Advanced level	15 (6.36)	221 (93.64)	10.156***	38 (16.10)	198 (83.90)	0.712	7 (2.97)	229 (97.03)	0.234	1 (0.42)	235 (99.58)	0.597	3 (1.27)	234 (98.73)	1.378	6 (2.53)	231 (97.47)	0.144	7 (2.95)	230 (97.05)	1.702
Ordinary level	43 (2.56)	1,637 (97.44)		236 (14.05)	1,444 (85.95)		41 (2.44)	1,639 (97.56)		3 (0.18)	1,677 (99.82)		42 (2.50)	1,639 (97.50)		50 (2.97)	1,631 (97.03)		29 (1.73)	1,652 (98.27)
Nature of housing
Permanent	40 (2.56)	1,522 (97.44)	7.683*	213 (13.64)	1,349 (86.36)	4.907	34 (2.18)	1,528 (97.82)	11.461**	3 (0.19)	1,559 (99.81)	0.278	33 (2.11)	1,533 (97.89)	2.658	42 (2.68)	1,524 (97.32)	1.47	30 (1.92)	1,536 (98.08)	5.638*
Semi-permanent	16 (5.21)	291 (94.79)		52 (16.94)	255 (83.06)		13 (4.23)	294 (95.77)		1 (0.33)	306 (99.67)		11 (3.61)	294 (96.39)		12 (3.93)	293 (96.07)		3 (0.98)	302 (99.02)
Hut	2 (7.14)	26 (92.86)		7 (25.00)	21 (75.00)		3 (10.71)	25 (89.29)		0 (0.00)	28 (100.00)		1 (3.57)	27 (96.43)		1 (3.57)	27 (96.43)		2 (7.14)	26 (92.86)
Domestic violence witness
Yes	16 (6.08)	247 (93.92)	9.195**	46 (17.49)	217 (82.51)	2.811	7 (2.66)	256 (97.34)	0.014	3 (1.14)	260 (98.86)	12.401***	11 (4.17)	253 (95.83)	3.813	11 (4.17)	253 (95.83)	1.849	10 (3.79)	254 (96.21)	6.786**
No	42 (2.60)	1,575 (97.40)		220 (13.61)	1,397 (86.39)		41 (2.54)	1,576 (97.46)		1 (0.06)	1,616 (99.94)		35 (2.16)	1,582 (97.84)		43 (2.63)	1,574 (97.34)		24 (1.48)	1,593 (98.52)
Family history of mental illness
Yes	16 (4.88)	312 (95.12)	3.338	56 (17.07)	272 (82.93)	2.189	14 (4.27)	314 (95.73)	3.841	1 (0.30)	327 (99.70)	0.75	15 (4.56)	314 (95.44)	7.444**	18 (5.47)	311 (94.53)	8.750**	11 (3.34)	318 (96.66)	6.362*
No	41 (2.89)	1,378 (97.11)		197 (13.88)	1,222 (86.12)		33 (2.33)	1,386 (97.67)		3 (0.21)	1,416 (99.79)		28 (1.97)	1,391 (98.03)		34 (2.40)	1,385 (97.60)		19 (1.34)	1,400 (98.66)
Orphan
Yes	18 (5.41)	315 (94.59)	7.250**	48 (14.41)	285 (85.59)	0.005	5 (1.50)	328 (98.50)	1.83	4 (1.20)	329 (98.80)	19.415***	6 (1.79)	329 (98.21)	0.569	8 (2.39)	327 (97.61)	0.484	8 (2.39)	327 (97.61)	0.521
No	42 (2.60)	1,571 (97.40)		230 (14.26)	1,383 (85.74)		45 (2.79)	1,568 (97.21)		0 (0.00)	1,613 (0.00)		40 (2.48)	1,574 (97.52)		50 (3.10)	1,564 (96.90)		29 (1.80)	1,585 (98.20)
School sex status
Mixed	54 (3.07)	1,703 (96.93)	0.005	255 (14.51)	1,502 (85.49)	1.396	46 (2.62)	1,711 (97.38)	0.012	4 (0.23)	1,753 (99.77)	0.459	41 (2.33)	1,717 (97.67)	0.016	51 (2.90)	1,707 (97.10)	0.201	36 (2.05)	1,722 (97.95)	2.359
Single sex	6 (2.99)	195 (97.01)		23 (11.44)	178 (88.56)		5 (2.49)	196 (97.51)		0 (0.00)	201 (100.00)		5 (2.48)	197 (97.52)		7 (3.47)	195 (96.53)		1 (0.50)	201 (99.50)
School ownership
Private	24 (2.99)	778 (97.01)	0.024	139 (17.33)	1,017 (87.98)	10.949***	24 (2.99)	778 (97.01)	0.805	1 (0.12)	801 (99.88)	0.422	18 (2.25)	782 (97.75)	0.055	23 (2.88)	777 (97.12)	0.033	14 (1.75)	786 (98.25)	0.139
Government	36 (3.11)	1,120 (96.89)		139 (12.02)	663 (82.67)		27 (2.34)	1,129 (97.66)		3 (0.26)	1,153 (99.74)		28 (2.41)	1,132 (97.59)		35 (3.02)	1,125 (96.98)		23 (1.98)	1,137 (98.02)
Total	60 (3.06)	1,898 (96.94)		278 (14.20)	1,680 (85.80)		51 (2.60)	1,907 (97.40)		4 (0.20)	1,954 (99.80)		46 (2.35)	1,914 (97.65)		58 (2.96)	1,902 (97.04)		37 (1.89)	1,923 (98.11)
